# Supplementary material for: Datasets on the spatial distribution of mercury and its controlling factors in the Yellow Sea
Source: Data Brief. 2021 Jan 26;35:106792. doi: 10.1016/j.dib.2021.106792 (PMC7868922; doi:10.1016/j.dib.2021.106792)
Supplement: Supplementary file 1 [file mmc1.xlsx]

## Sheet: TableS1
Table S1. The concentrations of THg and related elements (TN, TC, TIC, TOC, and Al), and sampling location in the Yellow sea sediment.
Region	Sample code	Longitude (°E)	Latitude (°N)	TN (%)	TC (%)	TIC (%)	TOC (%)	Al (%)	THg (ng/g)
Chinese Rivers	H-1	118.55	38.2	0.02	1.06	0.96	0.11	5.49	7.9
	H-2	118.98	38.13	0.02	1.22	1.07	0.15	5.79	11.8
	H-3	119.11	37.95	0.02	1.25	1.12	0.13	5.91	10.4
	H-4	119.01	37.52	0.04	2.11	1.82	0.29	7.28	22.5
	H-5	119.03	37.39	0.01	0.94	0.87	0.07	5.51	9.4
	H-6	119.2	37.8	0.02	1.37	1.2	0.17	6.03	10.1
	H-7	119.35	37.82	0.06	2.22	1.74	0.48	7.8	31.1
	H-8	119.5	37.87	0.03	1.37	1.07	0.29	6.24	18.9
	H-9	119.13	37.62	0.02	1.31	1.15	0.15	6.3	21
	H-10	119.35	37.62	0.02	1.51	1.3	0.21	6.3	10.1
	H-11	118.84	37.86	0.01	1.11	0.94	0.18	5.13	19.6
	H-12	118.54	37.61	0.01	1.08	0.94	0.14	5.42	14.8
	H-13	118.35	37.6	0.01	1.04	0.96	0.08	5.34	12.7
	H-14	118.29	37.5	0.03	1.87	1.55	0.32	6.66	71
	H-15	118.3	37.5	0.02	1.41	1.19	0.22	5.87	38.8
	H-16	119.11	37.89	0.02	1.29	0.94	0.35	5.38	10.8
	H-17	119.1	37.85	0.05	2	1.26	0.74	6.17	32.7
	H-18	118.93	37.93	0.05	2.03	1.56	0.47	5.95	15.8
	H-19	118.76	37.76	0.05	1.75	1.01	0.75	5.48	17.5
	H-20	118.76	37.74	0.01	0.98	0.88	0.11	5.34	11.9
	H-21	118.7	37.64	0.03	1.6	1.36	0.24	6.66	14.7
	H-22	118.95	37.37	0.01	1.21	1.06	0.15	5.45	17.4
	H-23	118.93	37.38	0.02	1.37	1.15	0.22	5.77	17.3
	H-24	118.91	37.42	0.01	1.3	1.09	0.2	5.78	16.8
	CJ-1	122.03	30.83	0.04	1.2	0.84	0.36	7.05	56.5
	CJ-2	122.33	31.25	0.05	1.3	0.83	0.46	7.86	56
	CJ-3	122.5	31.26	0.04	1.17	0.85	0.32	6.71	35.5
	CJ-4	122.75	31.26	0.05	1.08	0.7	0.38	8.34	33.7
	CJ-5	122.75	31	0.06	1.35	0.76	0.59	7.67	51
	CJ-6	122.77	30.75	0.05	1.27	0.81	0.45	8.25	38.6
	CJ-7	121.45	31.54	0.05	1.62	0.95	0.67	7.2	110.6
	CJ-8	121.11	31.74	0.05	1.84	1.12	0.72	6.46	121.1
	CJ-9	120.78	31.97	0.04	1.32	0.88	0.45	6.74	60.9
	CJ-10	119.05	31.9	0.06	1.41	0.65	0.76	6.42	151.1
	CJ-11	119.3	32.15	0.09	1.82	0.76	1.05	8.03	193.6
	CJ-12	119.64	32.15	0.07	1.92	0.87	1.04	6.68	143.4
	CJ-13	119.76	32.21	0.09	1.7	0.68	1.02	7.81	179.3
	CJ-14	120.13	32.24	0.07	1.71	0.71	1	6.56	88.3
	CJ-15	120.27	31.92	0.12	1.88	0.6	1.28	6.68	162.6
	CJ-16	120.64	31.95	0.05	1.32	0.62	0.71	6.67	105.6
	CJ-17	120.9	31.95	0.03	1.43	0.89	0.55	5.85	86.2
	CJ-18	121.18	31.7	0.04	1.37	0.74	0.63	6.39	84
	CJ-19	121.68	31.49	0.03	1.47	0.9	0.56	6.73	177.1
	CJ-20	121.7	31.3	0.03	1.43	0.81	0.62	4.92	115.2
	CJ-21	121.84	31.37	0.06	1.58	0.87	0.71	7.29	84.2
	CJ-22	121.85	31.28	0.04	1.44	0.82	0.62	6.37	215.7
	CJ-23	121.82	31.17	0.09	1.71	0.79	0.92	8.17	87.3
	CJ-24	121.9	30.99	0.08	1.63	0.81	0.81	8.46	83.3
Korean Rivers	HR-1	126.72	37.64	0.02	0.41	0.01	0.39	6.77	49.4
	HR-2	126.73	37.64	0.02	0.42	0.01	0.42	6.47	47.6
	HR-3	126.66	37.68	0.03	0.43	0.01	0.42	-	35.8
	HR-4	126.66	37.7	0.03	0.49	0.01	0.48	6.99	48.6
	HR-5	126.67	37.7	0.01	0.23	0.01	0.22	-	37.9
	HR-6	126.67	37.7	0.02	0.43	0.01	0.42	6.83	48.3
	HR-7	126.7	37.76	0.06	0.81	0.02	0.79	7.76	77.4
	HR-8	127.37	37.66	0.1	0.63	0	0.62	-	28.4
	HR-9	127.45	37.51	0.05	0.85	0	0.85	-	28.6
	GR-1	126.94	36.15	0.06	0.93	0	0.93	8.74	89.3
	GR-2	126.95	36.15	0.04	0.45	0	0.45	-	42.2
	GR-3	126.92	36.13	0.07	0.73	0	0.73	9.06	88.8
	GR-4	126.88	36.11	0.06	0.63	0	0.63	8.09	73.4
	GR-5	126.86	36.06	0.05	0.58	0	0.58	-	54.3
	GR-6	126.84	36.06	0.07	0.77	0	0.77	8.25	68.5
	GR-7	126.79	36.04	0.1	0.92	0	0.92	9.14	69.9
	GR-8	126.75	36.03	0.07	0.73	0	0.73	9.17	62.4
	GR-9	126.74	36.01	0.09	0.84	0	0.84	8.17	51.3
	MKR-1	126.93	35.59	0.06	0.45	0.01	0.44	-	28.5
	MKR-2	126.94	35.59	0.05	0.44	0.01	0.44	-	29.2
	MKR-3	126.95	35.59	0.06	0.45	0.01	0.45	-	30.7
	MKR-4	126.9	35.91	0.09	0.69	0.01	0.69	-	42.9
	MKR-5	126.84	35.91	0.03	0.27	0	0.27	-	18.2
	MKR-6	126.85	35.91	0.03	0.26	0	0.26	-	25.1
	DJR-1	126.81	35.72	0.06	0.49	0	0.49	-	25.5
	DJR-2	126.8	35.75	0.07	0.6	0	0.6	-	37.5
	DJR-3	126.8	35.76	0.04	0.28	0	0.28	-	21.5
	YSR-1	126.44	34.8	0.1	0.88	0	0.88	-	26.6
	YSR-2	126.47	34.8	0.08	0.67	0	0.67	8.84	28.8
	YSR-3	126.49	34.78	0.07	0.6	0.01	0.6	9.21	15.3
	YSR-4	126.5	34.78	0.02	0.1	0	0.1	8.6	14.6
	YSR-5	126.54	34.83	0.09	0.8	0	0.8	9.55	34.1
	YSR-6	126.56	34.99	0.11	0.94	0	0.93	10.41	44.5
	YSR-7	126.57	34.99	0.11	0.97	0	0.97	10.11	54.7
	YSR-8	126.54	34.96	0.15	1.41	0	1.4	-	98
	YSR-9	126.55	34.96	0.05	0.66	0	0.66	-	32.8
	YSR-10	126.52	34.93	0.18	1.98	0	1.98	-	57.1
	YSR-11	126.55	34.88	0.11	0.93	0	0.93	-	48.6
	SJR-1	127.78	35.02	0.11	1.19	0	1.19	-	48.1
	SJR-2	127.79	35.02	0.08	0.88	0	0.87	-	37.4
	SJR-3	127.8	35.02	0.11	1.51	0	1.51	-	46.3
	SJR-4	127.78	35.03	0.15	2.28	0	2.28	-	51.8
	SJR-5	127.78	35.01	0.07	0.83	0	0.83	-	41.3
	SJR-6	127.79	35.01	0.06	0.57	0	0.57	-	30.7
	SJR-7	127.73	34.98	0.12	1.66	0	1.66	-	48.1
	SJR-8	127.66	34.91	0.04	0.78	0.27	0.51	-	24.5
	NDR-1	128.88	35.08	0.06	0.56	0	0.56	-	12.2
	NDR-2	128.89	35.09	0.06	0.55	0	0.55	-	26.2
	NDR-3	128.9	35.09	0.08	0.83	0	0.82	-	31.6
	NDR-4	128.9	35.14	0.14	1.47	0	1.47	-	43.6
	NDR-5	128.82	35.1	0.13	1.37	0.11	1.26	-	27
	NDR-6	128.83	35.1	0.12	1.46	0.24	1.22	-	27.2
	NDR-7	128.9	35.17	0.11	1.19	0.01	1.18	-	36.8
Yellow Sea	YS-1	125.89	35.53	0.03	0.3	0.03	0.27	-	7.3
	YS-2	125.97	35.52	0.05	0.49	0.07	0.42	-	12.7
	YS-3	126.06	35.51	0.03	0.25	0.02	0.23	-	14.6
	YS-4	126.17	35.51	0.03	0.17	0.01	0.16	-	6.5
	YS-5	126.26	35.51	0.03	0.2	0.02	0.18	-	11.1
	YS-6	125.5	35.02	0.04	0.54	0.24	0.3	-	10.1
	YS-7	125.6	35.02	0.09	0.84	0.15	0.69	7.98	17.7
	YS-8	125.67	35.02	0.09	0.77	0.13	0.64	7.63	17.8
	YS-9	125.76	35.02	0.07	0.62	0.09	0.53	-	15.8
	YS-10	125.92	35.01	0.04	0.46	0.13	0.33	6.25	10.4
	YS-11	125.4	34.53	0.08	0.83	0.2	0.63	8.02	11.8
	YS-12	125.48	34.5	0.09	0.89	0.19	0.7	-	17.6
	YS-13	125.56	34.5	0.12	1.08	0.2	0.89	7.88	20.2
	YS-14	125.66	34.51	0.05	3.96	3.49	0.48	-	15.3
	YS-15	125.85	34.5	0.04	2.95	2.53	0.41	-	15.7
	YS-16	126.07	33.89	0.09	1.63	0.93	0.7	-	18.2
	YS-17	125.97	33.88	0.07	1.09	0.57	0.51	-	12.1
	YS-18	125.89	33.89	0.05	1.7	1.26	0.44	-	13.7
	YS-19	125.8	33.89	0.08	0.97	0.35	0.61	7.79	9.4
	YS-20	125.71	33.89	0.04	1.01	0.65	0.36	-	13.3
	YS-21	125.61	33.89	0.07	1.13	0.53	0.59	7.59	13.8
	YS-22	125.51	33.88	0.05	1.04	0.65	0.39	-	17
	YS-23	125.55	34.07	0.07	0.71	0.16	0.55	-	11.5
	YS-24	125.44	34.08	0.08	0.87	0.3	0.57	8.18	12.9
	YS-25	125.35	34.07	0.06	1.11	0.64	0.46	7.35	9.9
	YS-26	125.32	34.29	0.07	0.92	0.43	0.49	-	12.1
	YS-27	125.42	34.28	0.11	1.15	0.31	0.84	-	17.1
	YS-28	125.52	34.28	0.09	0.91	0.23	0.68	-	14.1
	YS-29	125.63	34.27	0.13	1.17	0.22	0.94	-	24.4
	YS-30	125.8	34.27	0.06	3.26	2.67	0.59	-	16
	YS-31	125.71	34.28	0.07	0.76	0.21	0.55	-	6.6
	YS-32	125.9	34.26	0.12	1.33	0.44	0.89	-	18.6
	YS-33	125.84	34.77	0.03	1.08	0.9	0.18	-	4.4
	YS-34	125.79	34.77	0.04	0.7	0.33	0.36	-	10.6
	YS-35	125.69	34.78	0.04	0.5	0.11	0.38	-	6.3
	YS-36	125.6	34.78	0.1	0.97	0.15	0.82	-	20.7
	YS-37	125.53	34.77	0.11	1.03	0.19	0.84	-	21.2
	YS-38	125.59	35.31	0.02	0.22	0.05	0.17	-	8.1
	YS-39	125.66	35.31	0.1	0.93	0.13	0.81	7.84	25
	YS-40	125.76	35.31	0.1	0.92	0.15	0.77	7.88	35.3
	YS-41	125.85	35.31	0.07	0.71	0.13	0.58	7.47	15.9
	YS-42	125.94	35.3	0.08	0.72	0.1	0.61	-	16.2
	YS-43	126.02	35.31	0.04	0.37	0.08	0.29	-	8.9
	YS-44	126.37	35.68	0.04	0.43	0.02	0.41	-	15.1
	YS-45	123	32.5	0.02	1.63	1.37	0.26	5.13	12.3
	YS-46	123.5	32.5	0.03	0.91	0.66	0.25	5.69	12.4
	YS-47	124	32.5	0.04	1.35	0.83	0.52	6.74	28.8
	YS-48	124.5	32.5	0.02	0.87	0.65	0.22	5.53	11.3
	YS-49	125	32.5	0.08	1.27	0.7	0.57	7.67	17.5
	YS-50	125.5	32.5	0.04	1.07	0.74	0.34	5.59	14.6
	YS-51	126.5	32.5	0.04	3.55	3.07	0.48	4.74	24.9
	YS-52	127	32.5	0.05	5.48	5.11	0.37	3.07	22
	YS-53	123	32	0.02	4.63	4.54	0.1	2.85	4.2
	YS-54	123.5	32	0.03	0.6	0.4	0.19	5.14	8.7
	YS-55	124	32	0.03	0.55	0.33	0.22	5.33	8
	YS-56	124.5	32	0.05	0.77	0.43	0.34	6.03	26.5
	YS-57	125	32	0.04	0.7	0.42	0.29	5.38	11.5
	YS-58	125.5	32	0.08	1.37	0.8	0.57	7.56	20
	YS-59	126	32	0.1	1.75	1.03	0.72	8.2	24.7
	YS-60	126.5	32	0.09	2.49	1.78	0.7	6.76	27.1
	YS-61	127	32	0.03	3.29	2.9	0.39	4.13	18.2
	YS-62	122.5	31.5	0.03	1.04	0.7	0.33	6.37	25
	YS-63	123	31.5	0.01	1.18	1.05	0.14	4.57	5
	YS-64	124	31.5	0.01	1.56	1.36	0.19	5.16	9.5
	YS-65	124.5	31.5	0.02	0.7	0.44	0.26	6.03	12.1
	YS-66	125	31.5	0.03	0.78	0.5	0.29	5.62	12.7
	YS-67	125.5	31.5	0.05	1.16	0.69	0.47	6.75	15.5
	YS-68	126	31.5	0.09	1.7	1.03	0.67	8.28	18.3
	YS-69	126.5	31.5	0.1	2.17	1.4	0.78	7.48	28.2
	YS-70	127	31.5	0.08	2.98	2.42	0.57	5.47	22.1
	YS-71	122.5	31	0.07	1.37	0.84	0.53	7.7	56.3
	YS-72	123	31	0.05	1.41	1.01	0.4	6.24	22.5
	YS-73	123.5	31	0.04	0.99	0.71	0.28	5.35	14.8
	YS-74	124	31	0.07	1.47	1.03	0.45	6.43	21.4
	YS-75	124.5	31	0.03	0.99	0.63	0.36	5.77	14.5
	YS-76	125	31	0.05	1.14	0.7	0.44	6.1	20.3
	YS-77	125.5	31	0.07	1.51	0.92	0.59	7.09	19.8
	YS-78	126	31	0.07	1.56	0.97	0.59	6.96	22.6
	YS-79	126.5	31	0.08	1.89	1.28	0.61	6.72	23.1
	YS-80	127	31	0.07	2.73	2.2	0.53	5.82	21.7
	YS-81	123	30.5	0.04	1.16	0.8	0.36	6.35	23.3
	YS-82	124	30.5	0.02	0.94	0.7	0.24	5.68	25.5
	YS-83	124.5	30.5	0.03	1.07	0.83	0.24	5.55	10.7
	YS-84	125	30.5	0.04	0.71	0.45	0.25	5.64	9.2
	YS-85	125.5	30.5	0.02	0.74	0.51	0.23	5.67	9.1
	YS-86	126	30.5	0.05	1.7	1.24	0.46	5.98	16.3
	YS-87	126.5	30.5	0.04	2	1.66	0.34	5.51	13.5
	YS-88	127	30.5	0.03	2.02	1.65	0.37	4.99	14
	YS-89	126	33.5	0.05	3.11	2.67	0.44	5.52	27.2
	YS-90	125.5	33.5	0.04	1.14	0.92	0.22	6.04	17.6
	YS-91	124	33.5	0.03	0.71	0.56	0.15	7.39	20.7
	YS-92	125.5	34	0.04	0.78	0.3	0.48	7.85	10.4
	YS-93	125.25	34	0.06	0.88	0.47	0.41	5.35	9.8
	YS-94	125	34	0.09	1.3	0.43	0.87	6.68	15.4
	YS-95	124.75	34	0.05	0.76	0.33	0.42	6.14	14.2
	YS-96	124.5	34	0.07	0.93	0.44	0.49	6.88	17.2
	YS-97	124.25	34	0.08	1.1	0.52	0.58	7.44	19.9
	YS-98	124	34	0.07	1.03	0.46	0.57	7.27	33.5
	YS-99	123.75	34	0.07	0.97	0.38	0.59	7.32	19.4
	YS-100	123.5	34	0.06	1.06	0.44	0.61	7.56	22.6
	YS-101	123.25	34	0.08	1.2	0.5	0.7	7.8	23.2
	YS-102	125.5	35.5	0.02	0.23	0.01	0.22	4.1	8.8
	YS-103	125.25	35.5	0.01	0.16	0.01	0.16	4.29	6.6
	YS-104	125	35.5	0.03	0.36	0.01	0.35	5.6	12.7
	YS-105	124.75	35.5	0.04	0.48	0.04	0.45	6.22	16.5
	YS-106	124.5	35.5	0.1	1.1	0.16	0.94	8.45	29.3
	YS-107	124.25	35.5	0.09	0.99	0.12	0.87	7.98	25.8
	YS-108	124	35.5	0.13	1.34	0.14	1.2	8.68	43.5
	YS-109	123.75	35.5	0.11	1.28	0.19	1.09	8.75	35.5
	YS-110	123.5	35.5	0.12	1.3	0.19	1.11	8.77	39.8
	YS-111	124.42	35.67	0.1	1.07	0.13	0.94	-	27.5
	YS-112	124.42	35.83	0.1	1.12	0.12	1	-	28.7
	YS-113	124.58	35.92	0.1	1.05	0.05	1	-	27.9
	YS-114	124.42	36	0.19	1.79	0.04	1.75	-	88.7
	YS-115	124.67	36.08	0.04	0.55	0.02	0.53	-	24.5
	YS-116	124.5	36.08	0.16	1.58	0.08	1.5	-	72.3
	YS-117	124.42	36.17	0.18	1.72	0.02	1.7	-	87.4
	YS-118	125.5	34.5	0.07	0.94	0.27	0.68	7.84	17
	YS-119	125.25	34.5	0.01	1.6	1.52	0.08	-	2.5
	YS-120	125	34.5	0.02	0.55	0.3	0.25	-	6.6
	YS-121	124.75	34.5	0.04	0.57	0.15	0.42	5.91	14.4
	YS-122	124.5	34.5	0.05	0.7	0	0.7	6.55	20.5
	YS-123	124.25	34.5	0.08	0.87	0.24	0.63	6.91	25.6
	YS-124	124	34.5	0.1	1.05	0.28	0.77	7.55	33
	YS-125	123.75	34.5	0.11	1.33	0.43	0.9	8.38	28.2
	YS-126	123.5	34.5	0.11	1.29	0.4	0.89	8.16	26.8
	YS-127	123.25	34.5	0.11	1.31	0.47	0.84	8.2	26.2
	YS-128	125.5	35	0.02	0.52	0.23	0.29	-	6.6
	YS-129	125.25	35	0.03	0.46	0.11	0.35	-	10
	YS-130	125	35	0.03	0.43	0.1	0.33	5.86	12.7
	YS-131	124.75	35	0.05	0.55	0.06	0.49	6.38	19.4
	YS-132	124.5	35	0.08	0.79	0.13	0.67	6.88	23
	YS-133	124.25	35	0.08	0.86	0.15	0.72	7.06	26.6
	YS-134	124	35	0.1	1.06	0.39	0.67	6.87	26.5
	YS-135	123.75	35	0.1	1.06	0.21	0.85	7.75	30.1
	YS-136	123.5	35	0.11	1.22	0.29	0.93	8.23	31.7
	YS-137	123.25	35	0.13	1.3	0.29	1.02	8.48	32.3
	YS-138	126	36	0.02	0.26	0.01	0.25	4.53	6.1
	YS-139	125.75	36	0.02	0.27	0.01	0.27	-	5.7
	YS-140	125.5	36	0.05	0.51	0.01	0.51	-	14.6
	YS-141	125.25	36	0.02	0.33	0	0.33	-	8
	YS-142	125	36	0.01	0.18	0	0.18	-	4.9
	YS-143	124.75	36	0.08	0.72	0.02	0.7	-	23.4
	YS-144	124.5	36	0.31	2.43	0.04	2.38	-	129.1
	YS-145	124.25	36	0.22	1.74	0.11	1.64	-	74.9
	YS-146	124	36	0.18	1.48	0.06	1.42	-	43.4
	YS-147	123.75	36	0.16	1.37	0.12	1.25	-	36.4
	YS-148	124.92	36	0.05	0.54	0.03	0.51	-	38.8
	YS-149	124.83	36	0.04	0.46	0.01	0.45	-	14.3
	YS-150	124.67	36	0.11	0.95	0.02	0.93	-	44.9
	YS-151	124.33	36	0.25	2.02	0.06	1.95	-	87.2
	YS-152	124.17	36	0.19	1.62	0.06	1.56	-	44.9
	YS-153	124.08	36	0.18	1.58	0.07	1.51	-	44.9
	YS-154	124.5	36.17	0.27	2.39	0.05	2.33	-	145
	YS-155	124.5	36.25	0.12	1.08	0.04	1.04	-	50.2
	YS-156	124.5	36.33	0.11	1.01	0.04	0.98	-	47.3
	YS-157	124.5	36.42	0.08	1.07	0.34	0.73	-	29.3
	YS-158	126	36.5	0.04	0.46	0.01	0.45	5.72	15.1
	YS-159	125.75	36.5	0.04	0.4	0.01	0.39	5.07	12.8
	YS-160	125.5	36.5	0.01	0.23	0	0.23	4.85	8.3
	YS-161	125.25	36.5	0.01	0.2	0	0.2	4.87	7
	YS-162	125	36.5	0.01	0.19	0	0.19	5.06	5.6
	YS-163	124.75	36.5	0.02	0.19	0.01	0.17	5.57	9.2
	YS-164	124.5	36.5	0.06	0.5	0.04	0.46	6.24	24.7
	YS-165	124.25	36.5	0.11	0.85	0.04	0.82	6.93	32.3
	YS-166	124	36.5	0.15	1.13	0.06	1.07	7.59	40
	YS-167	126	33.5	0.07	3.31	2.8	0.52	5.1	27.7
	YS-168	125.67	33.17	0.03	1.78	1.54	0.24	4.32	11.6
	YS-169	125.25	32.75	0.07	1.23	0.78	0.45	6.37	17.4
	YS-170	124.92	32.42	0.07	1.01	0.54	0.48	6.37	19.7
	YS-171	124.5	32	0.05	1.04	0.65	0.39	5.81	17.1
	YS-172	125.17	33.67	0.04	0.86	0.56	0.3	5.42	13
	YS-173	124.75	33.25	0.06	1.33	0.92	0.41	6.39	18.2
	YS-174	124.42	32.92	0.06	1.14	0.7	0.43	6.31	17.9
	YS-175	124	32.5	0.05	1.18	0.81	0.37	5.81	16.4
	YS-176	125.5	37	0.01	0.08	0	0.07	-	1.7
	YS-177	125.25	37	0.01	0.19	0	0.18	-	5.7
	YS-178	125	37	0.03	0.39	0.09	0.31	-	1.1
	YS-179	124.75	37	0.01	0.17	0.01	0.16	-	4.6
	YS-180	124.5	37	0.02	0.18	0.01	0.17	-	7.1
	YS-181	124.25	37	0.02	0.21	0.03	0.18	-	8.9
	YS-182	124	37	0.05	1.31	0.92	0.4	-	19.3
	YS-183	124	36.75	0.07	0.59	0.07	0.52	-	22.7
	YS-184	124	36.25	0.2	1.53	0.08	1.45	-	43.6
	YS-185	125.35	36.93	0.01	0.08	0	0.08	4.16	3.9
	YS-186	125.13	36.93	0.02	0.13	0	0.13	5.35	6.2
	YS-187	124.63	36.93	0.02	0.15	0	0.15	5.55	6.9
	YS-188	124.13	36.93	0.05	0.46	0.11	0.35	5.95	17.4
	YS-189	123.63	36.93	0.05	0.61	0.2	0.4	5.99	15.6
	YS-190	123.13	36.93	0.08	1.09	0.51	0.58	6.77	22.4
	YS-191	125.53	35.86	0.01	0.07	0	0.07	3.87	3.5
	YS-192	125.03	35.86	0.03	0.26	0	0.25	5.2	9.5
	YS-193	124.53	35.86	0.16	1.33	0.02	1.31	7.28	56.9
	YS-194	124.03	35.86	0.17	1.33	0.07	1.26	8.47	42.3
	YS-195	123.53	35.86	0.17	1.42	0.07	1.35	8.82	46.9
	YS-196	123.03	35.86	0.16	1.42	0.12	1.3	9.23	34.8
	YS-197	122.53	35.86	0.16	1.76	0.18	1.58	8.91	35.4
	YS-198	122.03	35.86	0.04	1.45	1.11	0.34	5.06	12.3
	YS-199	121.53	35.86	0.03	0.53	0.27	0.26	5.81	11
	YS-200	124.53	34.72	0.07	0.69	0.14	0.56	6.79	22.3
	YS-201	124.03	34.72	0.1	0.92	0.2	0.72	7.3	27.9
	YS-202	123.53	34.72	0.11	1.09	0.26	0.83	7.78	26.6
	YS-203	123.03	34.72	0.12	1.25	0.39	0.85	7.3	25.8
	YS-204	122.53	34.72	0.09	0.99	0.33	0.67	7.93	19.5
	YS-205	122.03	34.72	0.03	0.54	0.3	0.24	5.49	11.1
	YS-206	121.53	34.72	0.03	0.7	0.42	0.28	5.64	10.8
	YS-207	121.03	34.72	0.02	1.02	0.74	0.28	5.44	16.1
	YS-208	125.53	33.58	0.05	1.53	1.11	0.42	5.8	15.7
	YS-209	125.03	33.58	0.03	0.78	0.49	0.29	5.09	13
	YS-210	124.53	33.58	0.07	1.16	0.62	0.54	6.97	22.9
	YS-211	124.03	33.58	0.09	1.24	0.57	0.67	7.79	23.1
	YS-212	123.53	33.58	0.09	1.25	0.57	0.67	7.73	25.6
	YS-213	123.03	33.58	0.06	0.99	0.55	0.44	6.23	14.5
	YS-214	122.53	33.58	0.05	1.21	0.79	0.42	6.14	19
	YS-215	122.03	33.58	0.03	1.44	1.12	0.32	5.62	16.1
	YS-216	121.53	33.58	0.03	1.32	1.01	0.31	6.08	15.6
	YS-217	124.782	31.6639	0.02	0.74	0.57	0.17	5.01	7.2
	YS-218	125.968	32.0718	0.07	1.63	1.05	0.58	6.91	27.5
	YS-219	125.752	31.7999	0.1	1.63	0.87	0.76	8.24	23.7
	YS-220	125.537	31.5265	0.08	1.38	0.75	0.64	7.29	19.6
	YS-221	125.247	31.1904	0.11	1.77	0.91	0.86	7.79	24.1
	YS-222	125.873	31.9431	0.1	1.67	0.93	0.74	8.28	21.3
	YS-223	125.656	31.6531	0.09	1.67	0.89	0.78	8.21	23
	YS-224	125.216	32.1702	0.09	1.61	0.88	0.73	8.38	23.6
	YS-225	125.351	32.3583	0.05	1.24	0.83	0.42	6.39	14.7
	YS-226	125.468	32.5014	0.04	1.11	0.77	0.33	5.35	11.3
	YS-227	125.568	32.6562	0.03	1.36	1.03	0.33	5.53	13.1
	YS-228	125.68	32.7867	0.03	1.84	1.45	0.39	5.46	13.8
	YS-229	125.764	32.9202	0.04	1.97	1.63	0.34	5.36	14.8
	YS-230	125.842	33.0394	0.05	3.32	2.87	0.46	4.89	17
	YS-231	126.078	32.2302	0.11	2.03	1.34	0.69	7.47	20.3
	YS-232	126.262	32.4568	0.08	3.39	2.8	0.59	4.42	24.2
	YS-233	126.448	32.6396	0.12	3.24	2.56	0.68	5.95	23.8
	YS-234	124.821	37.6926	0.01	0.12	0.02	0.1	5.37	2.4
	YS-235	125.374	37.4932	0.04	0.28	0.08	0.2	6.2	13
	YS-236	125.807	37.6115	0.04	0.24	0.07	0.18	5.59	12.3
	YS-237	126.221	37.6534	0.05	0.34	0.02	0.32	4.36	27.2
	YS-238	126.251	37.5734	0.02	0.04	0.02	0.02	4.2	4
	YS-239	126.395	37.535	0.07	0.43	0.03	0.4	6.52	25.7
	YS-240	126.564	37.5806	0.07	0.54	0.02	0.52	7.26	49.6
	YS-241	126.244	37.4427	0.03	0.13	0.03	0.1	6.14	2.8
	YS-242	126.586	37.4757	0.04	0.5	0.23	0.27	5.35	21.9
	YS-243	126.502	37.3858	0.04	0.26	0.09	0.17	4.89	13.8
	YS-244	126.586	37.3906	0.03	0.16	0.11	0.04	5.67	4.8
	YS-245	126.253	37.3212	0.03	0.13	0.04	0.09	6.22	7.3
	YS-246	126.381	37.3181	0.04	0.3	0.05	0.25	5.66	14.9
	YS-247	126.499	37.3228	0.03	0.23	0.07	0.16	5.72	10.3
	YS-248	126.589	37.3291	0.13	1.02	0.06	0.96	8.05	43.8
	YS-249	126.66	37.3559	0.07	0.46	0.03	0.42	7.4	19.8
	YS-250	126.477	37.173	0.06	1.15	0.81	0.34	4.93	14.9
	YS-251	126.228	37.121	0	0.07	0.05	0.02	5.44	4.4
	YS-252	126.37	37.0643	0.01	0.19	0.09	0.1	3.72	1.1
	YS-253	126.605	37.0926	0.03	0.31	0.15	0.16	5.58	8.3
	YS-254	126.718	37.0138	0.05	0.64	0.33	0.31	7.29	14.5
	YS-255	126.147	36.9807	0.01	0.2	0.1	0.1	2.75	2.5
	YS-256	125.889	36.9112	0.01	0.08	0.01	0.07	3.96	3.8
	YS-257	126.329	36.9413	0.01	0.26	0.16	0.1	3.37	1.1
	YS-258	126.102	36.8246	0.01	1.33	1.23	0.1	3	1.3
	YS-259	125.896	36.7116	0.01	0.12	0.02	0.1	3.56	1.1s
	YS-260	126.213	36.6339	0.01	0.21	0.15	0.06	5.82	8.7
	YS-261	126.412	36.5693	0.15	1.32	0.15	1.17	8.2	43.6
	YS-262	125.85	36.4557	0.01	0.07	0.04	0.03	3.95	4.5
	YS-263	126.113	36.4557	0.05	0.42	0.12	0.3	6.04	15.7
	YS-264	126.282	36.4583	0.03	0.3	0.1	0.2	4.44	9.8
	YS-265	126.447	36.4636	0.01	1.41	1.31	0.1	4.21	9.1
	YS-266	126.198	36.2508	0.01	0.13	0.11	0.02	3.81	5.6
	YS-267	126.346	36.2508	0.01	0.21	0.09	0.13	5.11	7.9
	YS-268	126.474	36.2508	0.09	0.81	0.09	0.71	7.26	29.1
	YS-269	126.198	36.087	0.01	0.13	0.1	0.04	3.95	5.4
	YS-270	126.346	36.087	0.01	0.18	0.08	0.1	4.46	4.3
	YS-271	126.513	36.0885	0.01	0.15	0.11	0.04	5.36	6.3
	YS-272	126.485	36.0002	0.01	0.2	0.08	0.12	4.92	6.5
	YS-273	126.581	36.0065	0.06	0.59	0.16	0.43	6.6	22.3
	YS-274	126.652	35.9939	0.02	0.28	0.15	0.13	5.31	6.7
	YS-275	126.198	35.91	0.01	0.19	0.08	0.11	4.81	6.7
	YS-276	126.347	35.9119	0.01	0.13	0.08	0.05	4.84	4.6
	YS-277	126.483	35.9088	0.01	0.16	0.06	0.1	5.5	6
	YS-278	126.464	35.7763	0.01	0.16	0.06	0.1	4.53	5.9
	YS-279	126.198	35.7013	0.01	0.28	0.13	0.15	5.53	12.1
	YS-280	126.346	35.7013	0.02	0.19	0.06	0.13	5.88	14
	YS-281	126.495	35.5684	0.02	0.58	0.42	0.16	5.54	7.5
	YS-282	126.489	35.7007	0.01	0.12	0.1	0.02	6.16	4.3
	YS-283	126.198	35.5455	0.01	0.18	0.08	0.11	5.95	6.6
	YS-284	126.346	35.5455	0.01	0.21	0.13	0.08	6.05	8.2
	YS-285	126.426	35.5478	0.01	0.21	0.11	0.1	6.06	6.6
	YS-286	125.881	36.041	0.01	0.18	0.07	0.1	4.58	6.6
	YS-287	125.952	35.6442	0.01	0.19	0.11	0.08	4.37	6.5
	YS-288	126.016	36.583	0.02	0.32	0.15	0.17	4.6	7.1
	YS-289	125.863	36.2429	0.01	0.08	0.04	0.04	4.21	3.8
	YS-290	125.955	35.8674	0.01	0.15	0.05	0.1	3.4	2.3
	YS-291	125.991	36.3527	0.05	0.44	0.08	0.35	6.6	18.4
	YS-292	126.058	35.9878	0.01	0.27	0.17	0.1	4.34	6
	YS-293	126.079	35.7788	0.01	0.13	0.06	0.07	4	4.1
	YS-294	126.055	35.5096	0.02	0.23	0.07	0.15	6.1	7.6
	YS-295	126.092	36.1767	0.02	0.21	0.04	0.17	5.05	4.9
	YS-296	125.704	36.9196	0.02	0.24	0.06	0.18	6.11	10.5
	YS-297	126.169	35.443	0.02	0.27	0	0.27	5.99	7.6
	YS-298	126.375	35.4423	0.04	0.43	0	0.43	6.54	11.7
	YS-299	126.079	35.3254	0.06	0.64	0.05	0.6	6.98	15.8
	YS-300	126.322	35.3591	0.07	0.64	0.05	0.59	6.7	10.8
	YS-301	125.984	35.1887	0.01	0.35	0.17	0.18	5.29	4.2
	YS-302	126.215	35.1742	0.06	0.65	0.08	0.57	7.13	13.1
	YS-303	126.325	35.1735	0.06	0.6	0.02	0.58	7.12	16.3
	YS-304	126.199	34.9904	0	0.58	0.48	0.1	1.78	2
	YS-305	125.882	34.9634	0.01	1.44	1.2	0.24	2.7	1.1
	YS-306	126.183	34.9207	0	1.26	1.18	0.08	2.36	1.1
	YS-307	126.308	34.9222	0.03	0.96	0.63	0.33	6.46	7.1
	YS-308	125.841	34.8373	0	1.24	1.04	0.2	3.18	2.1
	YS-309	126.229	34.7937	0.03	0.58	0.24	0.34	5.76	8.3
	YS-310	126.345	34.7568	0.1	0.96	0.11	0.85	8.3	18.3
	YS-311	125.772	34.6997	0.09	0.92	0.08	0.84	6.76	6.6
	YS-312	126.05	34.7045	0.03	0.47	0.14	0.33	7.87	17
	YS-313	126.228	34.7047	0.01	1.29	1.09	0.2	4.57	5.2
	YS-314	126.171	34.5521	0.04	1.4	0.92	0.48	6.17	10.5
	YS-315	125.872	34.4534	0.05	3.77	3.21	0.56	2.57	3.1
	YS-316	125.837	35.1025	0.08	0.76	0.07	0.7	7.44	16
	YS-317	125.688	34.9674	0.05	0.62	0.08	0.55	7.23	15.9
	YS-318	125.581	34.6977	0.08	0.89	0.1	0.79	8.16	20.2
	YS-319	125.59	34.4571	0.1	1	0.11	0.89	8.14	17.3
	YS-320	126.179	35.3233	0.05	0.54	0.06	0.48	6.59	10
	YS-321	125.506	34.9157	0.03	0.87	0.48	0.39	5.06	8.3
	YS-322	126.031	34.9899	0.09	0.83	0.12	0.71	7.7	15.8
	YS-323	125.712	34.8318	0.06	0.73	0.14	0.59	6.99	17.1
	YS-324	125.704	34.5692	0.07	0.76	0.11	0.65	7.61	11.3
	YS-325	125.895	35.3244	0.1	0.87	0.07	0.8	7.69	19.8
	YS-326	127.691	34.7048	0.19	1.5	0.29	1.21	8.33	22.3
	YS-327	127.691	34.6235	0.14	1.35	0.41	0.94	7.85	18.6
	YS-328	127.589	34.6219	0.15	1.22	0.29	0.93	7.78	17.5
	YS-329	127.492	34.723	0.12	1.26	0.4	0.87	7.41	18.5
	YS-330	127.575	34.5377	0.11	1.06	0.33	0.73	7.58	8.9
	YS-331	127.571	34.4096	0.09	1	0.32	0.68	7.32	10.8
	YS-332	127.74	34.41	0.11	1.14	0.36	0.77	7.53	18.1
	YS-333	127.752	34.2637	0.17	1.6	0.47	1.13	8.32	22.1
	YS-334	127.752	34.0792	0.19	2.35	0.96	1.39	8.09	26.9
	YS-335	127.425	34.0759	0.15	2.08	0.92	1.16	7.53	22.7
	YS-336	127.408	34.2567	0.09	1.19	0.53	0.65	6.79	14.8
	YS-337	127.408	34.4106	0.08	1.09	0.46	0.62	6.55	10.3
	YS-338	127.218	34.2408	0.11	1.4	0.57	0.83	6.95	15.9
	YS-339	127.091	34.2529	0.09	1.27	0.56	0.7	6.64	12.2
	YS-340	127.133	34.4107	0.11	1.16	0.35	0.81	6.8	15.8
	YS-341	127.074	34.5352	0.11	1.59	0.78	0.81	6.98	15.3
	YS-342	127.124	34.5971	0.1	1.44	0.68	0.76	7.07	15.3
	YS-343	127.204	34.6755	0.11	1.33	0.5	0.82	7.27	14.8
	YS-344	126.975	34.4288	0.08	1.32	0.66	0.66	6.74	17
	YS-345	126.924	34.2602	0.05	1.67	1.18	0.49	4.43	10.6
	YS-346	127.063	34.0857	0.02	3.34	2.9	0.44	2.2	9.9
	YS-347	126.921	34.0949	0.05	4.31	3.89	0.42	3.48	9.5
	YS-348	126.736	34.095	0.04	4.54	4.14	0.39	3.1	8.4
	YS-349	126.74	34.2448	0.1	2.59	1.77	0.82	6.4	7
	YS-350	126.744	34.3738	0.06	10.16	9.99	0.18	1.63	6.4
	YS-351	126.574	34.2553	0.04	12.15	11.99	0.16	-	3
	YS-352	126.6	34.0732	0.03	2.64	2.53	0.11	3.16	11.1
	YS-353	126.416	34.0734	0.05	5.74	5.34	0.41	3.63	6.2
	YS-354	126.261	34.0746	0.01	2.98	2.68	0.3	3.45	1.7
	YS-355	126.249	34.2428	0.09	1.42	0.63	0.79	6.75	6.9
	YS-356	126.38	34.2716	0.14	2.33	1.24	1.08	7.27	11.9
	YS-357	126.406	34.4183	0.12	1.22	0.28	0.94	8.25	17.6
	YS-358	129.275	35.2503	0.19	2.32	0.89	1.43	7.75	46.6
	YS-359	129.211	35.1205	0.12	3.6	2.67	0.93	6.46	44.4
	YS-360	129.083	35.0302	0.09	1.18	0.43	0.75	7.89	35.8
	YS-361	129.085	34.9596	0.13	1.79	0.76	1.03	7.91	37.4
	YS-362	128.922	34.7461	0.08	2.05	1.5	0.55	4.2	21.5
	YS-363	128.754	34.5844	0.08	1.7	1.19	0.51	5.4	20.7
	YS-364	128.757	34.7498	0.08	2.75	2.16	0.58	5.81	18.3
	YS-365	128.766	34.9149	0.18	2.26	0.94	1.32	7.98	32.9
	YS-366	128.921	34.9187	0.02	1.27	1.14	0.13	4.58	9.7
	YS-367	128.916	35.0389	0.12	1.24	0.25	1	8.71	46.5
	YS-368	128.743	35.0649	0.15	2.22	1.04	1.17	8.3	41.7
	YS-369	128.611	35.1268	0.26	2.16	0.08	2.08	9.14	138.4
	YS-370	128.584	35.0302	0.21	1.83	0.25	1.58	8.88	52.9
	YS-371	128.462	34.9559	0.32	2.81	0.15	2.66	8.48	50.2
	YS-372	128.457	34.7486	0.08	4.04	3.66	0.37	4.9	10.2
	YS-373	128.526	34.7759	0.17	2.63	1.49	1.14	7.64	24.1
	YS-374	128.609	34.6836	0.06	3.29	2.95	0.34	3.91	9.8
	YS-375	128.583	34.5864	0.05	1.42	1.11	0.31	5.18	13
	YS-376	128.417	34.5795	0.09	1.32	0.76	0.57	6.41	17.6
	YS-377	128.256	34.5746	0.15	1.65	0.61	1.04	8.04	24.6
	YS-378	128.25	34.7151	0.16	1.7	0.48	1.22	8.23	26.9
	YS-379	128.298	34.7918	0.19	1.8	0.43	1.37	8.41	29.2
	YS-380	128.293	34.8686	0.19	1.69	0.34	1.35	8.36	25.2
	YS-381	128.212	34.8844	0.17	1.45	0.17	1.28	8.25	27.6
	YS-382	128.1	34.8673	0.18	1.61	0.26	1.35	8.64	33.9
	YS-383	128.096	34.7894	0.16	1.47	0.26	1.21	8.37	25.9
	YS-384	128.095	34.7089	0.16	1.38	0.28	1.1	8.04	22.8
	YS-385	128.083	34.584	0.14	1.31	0.36	0.96	8.19	22.9
	YS-386	127.917	34.5834	0.11	1.04	0.31	0.73	7.51	18.2
	YS-387	127.918	34.7061	0.12	1.23	0.32	0.91	7.82	18.6
	YS-388	127.769	34.7767	0.12	1.19	0.25	0.94	8.41	23.4
	YS-389	127.796	34.8913	0.07	0.8	0.12	0.68	8.02	19.2
	YS-390	127.933	34.9586	0.18	1.53	0.16	1.37	9.06	35.3
	YS-391	127.925	34.8714	0.21	1.65	0.21	1.44	9.19	33
H: Huanghe, CJ: Changjiang, HR: Han River, GR: Geum River, MKR: Mankyeong River, DJR: Dongjin River, SJR: Seomjin River, NKR: Nakdong River, YS: Yellow Sea.
